# Supplementary material for: A Preclinical Systematic Review and Meta-Analysis of Behavior Testing in Mice Models of Ischemic Stroke
Source: Life (Basel). 2023 Feb 17;13(2):567. doi: 10.3390/life13020567 (PMC9964520; doi:10.3390/life13020567)
Supplement: Supplementary file 1 [file life-13-00567-s001.zip]

Archive with 1 entries (1 files):
- life-2216789-supplementary.pdf
